# Supplementary material for: Chemical Composition and Toxicity of Achillea millefolium L. Essential Oil Against Acrobasis advenella (Lepidoptera, Pyralidae) Under Laboratory Conditions
Source: Molecules. 2025 Apr 26;30(9):1927. doi: 10.3390/molecules30091927 (PMC12073657; doi:10.3390/molecules30091927)
Supplement: Supplementary file 1 [file molecules-30-01927-s001.zip]

Archive with 1 entries (1 files):
- molecules-3540599-supplementary.pdf
